# Supplementary material for: Whole genome sequencing revealed genetic diversity, population structure, and selective signature of Panou Tibetan sheep
Source: BMC Genomics. 2023 Jan 28;24:50. doi: 10.1186/s12864-023-09146-2 (PMC9883975; doi:10.1186/s12864-023-09146-2)
Supplement: Supplementary file 1 — Additional file 1: Table S1. Sampling information of Tibetan sheep breeds (Ovis aries). [file 12864_2023_9146_MOESM1_ESM.xlsx]

## Sheet: Sheet1
Table S1. Sampling information of Tibetan sheep breeds (Ovis aries).
Breed	Abbreviation	Sample Size	Sample ID	Sex	Sampling location	Altitude	Type of samples
Tibetan sheep	PO	10	PO-1	Female	Maqu County,Gansu	3400 m (High-altitude region)	Blood
			PO-2	Female
			PO-3	Female
			PO-4	Female
			PO-5	Female
			PO-6	Female
			PO-7	Female
			PO-8	Female
			PO-9	Female
			PO-10	Female
Tibetan sheep	OL	10	OL-1	Female	Maqu County,Gansu	3400 m (High-altitude region)	Blood
			OL-2	Female
			OL-3	Female
			OL-4	Female
			OL-5	Female
			OL-6	Female
			OL-7	Female
			OL-8	Female
			OL-9	Female
			OL-10	Female
