# Supplementary material for: Whole genome sequencing revealed genetic diversity, population structure, and selective signature of Panou Tibetan sheep
Source: BMC Genomics. 2023 Jan 28;24:50. doi: 10.1186/s12864-023-09146-2 (PMC9883975; doi:10.1186/s12864-023-09146-2)
Supplement: Supplementary file 2 — Additional file 2: Table S2. Numbers and distribution of SNPs-InDel in the resequenced sheep breeds. [file 12864_2023_9146_MOESM2_ESM.xlsx]

## Sheet: Sheet1
Table S2. Numbers and distribution of SNPs-InDel in the resequenced sheep breeds.
Ovis	Number	Percent(%)
Total	28090166	100
SNPs	25821514	91.9237
InDel	2268652	8.07632
exonic	167393	0.595913
splicing	803	0.00285865
upstream	162141	0.577216
downstream	156850	0.55838
upstream;downstream	3145	0.0111961
intronic	9480611	33.7506
intergenic	18119221	64.5038
