# Supplementary material for: Whole genome sequencing revealed genetic diversity, population structure, and selective signature of Panou Tibetan sheep
Source: BMC Genomics. 2023 Jan 28;24:50. doi: 10.1186/s12864-023-09146-2 (PMC9883975; doi:10.1186/s12864-023-09146-2)
Supplement: Supplementary file 3 — Additional file 3: Table S3. The numbers and distribution of SNPs-InDel in the exons. [file 12864_2023_9146_MOESM3_ESM.xlsx]

## Sheet: Sheet1
Table S3. The numbers and distribution of SNPs-InDel in the exons.
Ovis	Number	Percent(%)
Total	167393	100
frameshift deletion	957	0.571708
frameshift insertion	557	0.33275
nonframeshift deletion	716	0.427736
nonframeshift insertion	427	0.255088
stopgain	1139	0.680435
stoploss	158	0.0943887
unknown	1969	1.17627
synonymous SNV	96252	57.5006
nonsynonymous SNV	65218	38.961
