# Supplementary material for: Whole genome sequencing revealed genetic diversity, population structure, and selective signature of Panou Tibetan sheep
Source: BMC Genomics. 2023 Jan 28;24:50. doi: 10.1186/s12864-023-09146-2 (PMC9883975; doi:10.1186/s12864-023-09146-2)
Supplement: Supplementary file 5 — Additional file 5: Table S4. Distribution of ROH islands throughout the genome. [file 12864_2023_9146_MOESM5_ESM.xlsx]

## Sheet: Sheet1
Table S4. Distribution of ROH islands throughout the genome.
Chr	Start position	End position	Width (kb)	No. of Gene	Gene ID	Gene Symbol
1	37809001	37908024	99.02	1	ENSOARG00000009108	KANK4
1	38173508	38328349	154.84	2	ENSOARG00000009306	DOCK7
					ENSOARG00000009450	ANGPTL3
1	111018818	111453331	434.51	7	ENSOARG00000007488	SPTA1
					ENSOARG00000007551	OR6K3
					ENSOARG00000007150	OR6K6
					ENSOARG00000007181	OR6N1
					ENSOARG00000007564	OR6N2
					ENSG00000163563	MNDA
					ENSOARG00020009040	IFI16
1	112071783	112329361	257.58	5	ENSOARG00000007817	CRP
					ENSOART00000008526	Dusp23
					ENSOARG00000007852	FCRL6
					ENSOARG00000007944	SLAMF8
					ENSOARG00000007958	VSIG8
1	129102889	129180831	77.94	1	ENSOART00000015769	Map3k7cl
1	137538537	137682368	143.83	1	ENSOARG00000015555	NCAM2
1	164147470	164253808	106.34	1	ENSCHIG00000022528	EPHA6
1	188291679	188430618	138.94	2	ENSOARG00000019977	STXBP5L
					ENSOARG00000020009	POLQ
1	189509674	189629280	119.61	2	ENSOARG00000020164	HSPBAP1
					ENSOART00000021958	Slc49a4
1	235540321	235661443	121.12	1	ENSOARG00000003449	GPR149
1	243468012	243687554	219.54	1	ENSOARG00000008935	HNRNPK
2	3133934	3230484	96.55	1	ENSOARG00000005733	CDK5RAP2
2	50852275	50956455	104.18	3	ENSOART00000014764	Tma16
					ENSOARG00000008762	HMGB3
					ENSOARG00000011346	SHB
2	108455157	108866343	411.19	1	ENSOARG00000015420	GALNTL6
2	124025757	124038966	13.21	1	ENSOARG00020006237	Tmed2
2	143897642	143932555	34.91	1	ENSOARG00000004675	SCN9A
2	150463696	150741306	277.61	4	ENSOARG00000007138	LY75
					ENSOARG00000007138	CD302
					ENSOARG00000007220	MARCHF7
					ENSOARG00000007352	BAZ2B
2	194354201	194404850	50.65	1	ENSOART00000015303	Myo1b
2	204042818	204393309	350.49	7	ENSOARG00000016852	CFLAR
					ENSOARG00000016909	CASP10
					ENSOARG00000016922	CASP8
					ENSOARG00000018266	ACBD6
					ENSOARG00000017068	TRAK2
					ENSOARG00000017141	STRADB
					ENSOARG00000017203	C2CD6
2	216137730	216398693	260.96	1	ENSOARG00020023425	SPAG16
2	217377458	217448378	70.92	1	ENSOARG00000019275	BARD1
3	14258110	14364234	106.12	1	ENSOART00000000356	Lama1
3	92103015	92281209	178.19	1	ENSOARG00000010853	MEMO1
3	94762450	94935733	173.28	1	ENSOARG00000011607	EXOC6B
3	100879087	101163237	284.15	3	ENSOARG00000013299	PDCL3
					ENSOARG00000013307	NMS
					ENSOARG00000013318	CHST10
3	212870043	212902085	32.04	1	ENSOARG00000010553	PRMT8
4	70458278	70631264	172.99	1	ENSOARG00000009949	SKAP2
4	121258841	121329810	70.97	1	ENSOARG00000010363	VIPR2
5	16488190	17103502	615.31	16	ENSOARG00000006489	RFX2
					ENSOARG00000006684	RANBP3
					ENSOARG00000006893	CAPS
					ENSOARG00000006953	VMAC
					ENSOARG00000007018	NDUFA11
					ENSOARG00020020891	FUT3
					ENSOARG00020020907	NRTN
					ENSOARG00000007052	DUS3L
					ENSOARG00020021041	PRR22
					ENSOARG00000007242	CATSPERD
					ENSOARG00000006541	LONP1
					ENSOARG00000007491	HSD11B1L
					ENSOARG00000007562	MICOS13
					ENSOARG00000007662	SAFB
					ENSOARG00000007982	SAFB2
					ENSCHIG00000009323	ZNRF4
5	40935115	41199941	264.83	9	ENSG00000175143	OR2T1
					ENSG00000198601	OR2M2
					ENSPTRG00000041980	OR2M2
					ENSOARG00000008281	PLPP2
					ENSOARG00000008314	MIER2
					ENSOART00000009138	Theg
					ENSOARG00020010571	C2cd4c
					ENSOART00000009272	Shc2
					ENSOARG00000008555	ODF3L2
5	80120477	80177186	56.71	1	ENSOARG00000015502	RPS23
6	37319714	37569862	250.15	3	ENSOARG00000001914	ABCG2
					ENSOARG00000002335	PKD2
					ENSOARG00000002590	SPP1
6	49210133	49472662	262.53	1	ENSOARG00000014838	NAP1L1
6	81668562	82025756	357.19	1	ENSOARG00000006407	EPHA5
6	114897940	114935126	37.19	1	ENSOARG00000011661	SORCS2
8	44175602	44261282	85.68	1	ENSOARG00000012207	EPHA7
8	73125571	73263560	137.99	1	ENSOARG00000002482	SASH1
8	77586585	77757729	171.14	1	ENSOARG00000016240	HNRNPA1
8	88252875	88378227	125.35	1	ENSOARG00000004863	TBXT
9	9244896	9610218	365.32	1	ENSOARG00000013584	SRSF3
10	42520562	42755249	234.69	1	ENSOART00000007969	Rps14
11	60000478	60388407	387.93	1	ENSOARG00000003774	KMT5A
12	13725880	13936586	210.71	1	ENSOARG00000013095	MKRN1
13	29763494	29815030	51.54	1	ENSOARG00000008810	MINDY3
14	15264011	15476738	212.73	2	ENSOARG00000016143	ITFG1
					ENSOART00000017881	Phkb
14	35553767	35875826	322.06	7	ENSOARG00000003455	CDH1
					ENSOARG00000003479	TANGO6
					ENSOARG00020008730	HAS3
					ENSCHIG00000025109	DERPC
					ENSOARG00000003493	CHTF8
					ENSOARG00000003503	UTP4
					ENSOARG00000003518	SNTB2
14	66201643	66344742	143.1	2	ENSOARG00000003630	ZNF548
					ENSOARG00000003659	ZNF419
15	887624	1075262	187.64	3	ENSOARG00000005984	TMEM268
					ENSOARG00000001898	IZUMO1R
					ENSOARG00000001994	GPR83
15	2183636	2420009	236.37	1	ENSOARG00000002844	GRIA4
15	2562433	2796818	234.38	1	ENSG00000196954	CASP4
15	45741618	46210875	469.26	5	ENSCHIG00000012792	Olfr6
					ENSOARG00000017287	Olfr6
					ENSOARG00000018009	NXT2
					ENSG00000254838	GVINP1
					ENSGALG00000016556	GVINP1
15	50762009	51003528	241.52	4	ENSOARG00000004298	FOLR2
					ENSOARG00000004577	INPPL1
					ENSOARG00000005031	PHOX2A
					ENSOARG00000005656	PDE2A
15	52262975	52472098	209.12	6	ENSOARG00000008118	MRPL48
					ENSOARG00000006721	COA4
					ENSOARG00000008463	DNAJB13
					ENSOARG00000008561	UCP2
					ENSOARG00000008669	UCP3
					ENSOARG00000009005	C2CD3
16	32389162	32794785	405.62	2	ENSOARG00000008868	FBXO4
					ENSCHIG00000000538	C5orf51
16	62588525	62743489	154.96	1	ENSOARG00000013884	DAP
17	35341644	35416848	75.2	1	ENSOART00000018746	Spata5
17	38872137	39201513	329.38	1	ENSOARG00000006370	ASF1B
18	28075838	28143646	67.81	1	ENSOART00000017694	Trpm1
18	32398844	32580872	182.03	1	ENSOARG00000001531	SCAPER
19	33616971	34299545	682.57	1	ENSOARG00000010433	SUCLG2
21	350273	378493	28.22	1	ENSOARG00000001935	HEPHL1
21	18187309	18613376	426.07	1	ENSG00000178795	GDPD4
22	15648493	15779595	131.1	2	ENSOARG00000004278	TBC1D12
					ENSOARG00000004495	HELLS
23	13378377	13877262	498.88	2	ENSOART00000009682	Net1
					ENSOARG00000008885	NET1
23	50248852	50362441	113.59	1	ENSCHIG00000016585	MYO5B
26	522508	567120	44.61	1	ENSOARG00000018678	PPFIA1
