# Supplementary material for: Whole genome sequencing revealed genetic diversity, population structure, and selective signature of Panou Tibetan sheep
Source: BMC Genomics. 2023 Jan 28;24:50. doi: 10.1186/s12864-023-09146-2 (PMC9883975; doi:10.1186/s12864-023-09146-2)
Supplement: Supplementary file 6 — Additional file 6: Table S5. Distribution and annotation information of 35 shared genes in ROH island. [file 12864_2023_9146_MOESM6_ESM.xlsx]

## Sheet: Sheet1
Table S5. Distribution and annotation information of 35 shared genes in ROH island.
ROH_location	Gene_ID	ROH_location	Symbol	Description
1	ENSOARG00000007551	CM029819.1:111018818-111359418(PO);CM029819.1:111052464-111453331(OL)	OR6K3	olfactory receptor 6K3-like [Bos taurus]
1	ENSOARG00000007150	CM029819.1:111018818-111359418(PO);CM029819.1:111052464-111453331(OL)	OR6K6	olfactory receptor 6K6 [Ovis aries]
1	ENSOARG00000007488	CM029819.1:111018818-111359418(PO);CM029819.1:111052464-111453331(OL)	SPTA1	LOW QUALITY PROTEIN: spectrin alpha chain, erythrocytic 1 [Ovis aries]
1	ENSOARG00000007564	CM029819.1:111018818-111359418(PO);CM029819.1:111052464-111453331(OL)	OR6N2	olfactory receptor 6N1-like [Ovis aries]
1	ENSOARG00000007181	CM029819.1:111018818-111359418(PO);CM029819.1:111052464-111453331(OL)	OR6N1	olfactory receptor 6N1 [Ovis aries]
1	ENSOARG00020008947	CM029819.1:111018818-111359418(PO);CM029819.1:111052464-111453331(OL)	OR6N2	PREDICTED: olfactory receptor 6N2 [Capra hircus]
1	ENSOARG00000007551	CM029819.1:111018818-111359418(PO);CM029819.1:111052464-111453331(OL)	OR6K3	olfactory receptor 6K3-like [Ovis aries]
1	ENSG00000163563	CM029819.1:111018818-111359418(PO);CM029819.1:111052464-111453331(OL)	MNDA	LOW QUALITY PROTEIN: myeloid cell nuclear differentiation antigen-like [Ovis aries]
2	ENSOARG00000015420	CM029820.1:108455157-108866343(PO);CM029820.1:107897129-108067928(OL)	GALNTL6	polypeptide N-acetylgalactosaminyltransferase-like 6 isoform X4 [Sus scrofa]
2	ENSOARG00000005733	CM029820.1:3133934-3271767(PO);CM029820.1:3032817-3113700(OL)	CDK5RAP2	CDK5 regulatory subunit-associated protein 2 isoform X2 [Ovis aries]
2	ENSOARG00000016909	CM029820.1:204067965-204393309(PO);CM029820.1:204033415-204162605(OL)	CASP10	caspase-10 [Ovis aries]
3	ENSOARG00000013299	CM029821.1:100873663-101163237(PO);CM029821.1:100883969-101110148(OL)	PDCL3	phosducin-like protein 3 [Ovis aries]
3	ENSOARG00000013307	CM029821.1:100873663-101163237(PO);CM029821.1:100883969-101110148(OL)	NMS	neuromedin-S [Ovis aries]
6	ENSOARG00000002335	CM029824.1:37319714-37569862(PO);CM029824.1:37403979-37569862(OL)	PKD2	polycystin-2 isoform X1 [Ovis aries]
6	ENSOARG00000002590	CM029824.1:37319714-37569862(PO);CM029824.1:37403979-37569862(OL)	SPP1	osteopontin precursor [Ovis aries]
6	ENSOARG00000001914	CM029824.1:37319714-37569862(PO);CM029824.1:37403979-37569862(OL)	ABCG2	protein phosphatase 1K, mitochondrial [Alligator mississippiensis]
8	ENSOARG00000016240	CM029826.1:77727098-77802642(PO);CM029826.1:77647429-77741159(OL)	HNRNPA1	heterogeneous nuclear ribonucleoprotein A1 isoform X3 [Trichechus manatus latirostris]
9	ENSOARG00000013584	CM029827.1:9466732-9636293(PO);CM029827.1:9221117-9607251(OL)	SRSF3	serine/arginine-rich splicing factor 3 isoform X1 [Echinops telfairi]
12	ENSOARG00000013095	CM029830.1:13792567-14191260(PO);CM029830.1:13708938-13904786(OL)	MKRN1	E3 ubiquitin-protein ligase makorin-1 isoform X2 [Bos taurus]
14	ENSOARG00000003479	CM029832.1:35557933-35875826(PO);CM029832.1:35553767-35842307(OL)	TANGO6	transport and Golgi organization protein 6 homolog isoform X2 [Ovis aries]
14	ENSOARG00020008730	CM029832.1:35557933-35875826(PO);CM029832.1:35553767-35842307(OL)	HAS3	hyaluronan synthase 3 isoform X2 [Lagenorhynchus obliquidens]
14	ENSOARG00000003455	CM029832.1:35557933-35875826(PO);CM029832.1:35553767-35842307(OL)	CDH1	cadherin-1 [Ovis aries]
14	ENSCHIG00000025109	CM029832.1:35557933-35875826(PO);CM029832.1:35553767-35842307(OL)	DERPC	PREDICTED: chromosome transmission fidelity protein 8 homolog isoform X1 [Capra hircus]
14	ENSOARG00000003493	CM029832.1:35557933-35875826(PO);CM029832.1:35553767-35842307(OL)	CHTF8	chromosome transmission fidelity protein 8 homolog [Ovis aries]
14	ENSOARG00000003503	CM029832.1:35557933-35875826(PO);CM029832.1:35553767-35842307(OL)	UTP4	U3 small nucleolar RNA-associated protein 4 homolog isoform X1 [Ovis aries]
15	ENSOARG00000018009	CM029833.1:45745563-46210875(PO);CM029833.1:45741618-45910610(OL)	NXT2	NTF2-related export protein 2-like [Odocoileus virginianus texanus]
15	ENSOARG00000005656	CM029833.1:50735238-51003528(PO);CM029833.1:50949997-50986797(OL)	PDE2A	cGMP-dependent 3',5'-cyclic phosphodiesterase isoform X2 [Ovis aries]
15	ENSOARG00000001898	CM029833.1:887624-1075262(PO);CM029833.1:905423-998889(OL)	IZUMO1R	sperm-egg fusion protein Juno [Ovis aries]
15	ENSOARG00000002844	CM029833.1:2230502-2796818(PO);CM029833.1:2183636-2363666(OL)	GRIA4	Glutamate receptor 4 [Bagarius yarrelli]
15	ENSCHIG00000012792	CM029833.1:45745563-46210875(PO);CM029833.1:45741618-45910610(OL)	Olfr6	PREDICTED: olfactory receptor 6 [Capra hircus]
15	ENSOARG00000005984	CM029833.1:887624-1075262(PO);CM029833.1:905423-998889(OL)	TMEM268	PREDICTED: transmembrane protein C9orf91 homolog [Orcinus orca]
15	ENSOARG00000017287	CM029833.1:45745563-46210875(PO);CM029833.1:45741618-45910610(OL)	Olfr6	olfactory receptor 6-like [Ovis aries]
18	ENSOARG00000001531	CM029836.1:32388883-32493145(PO);CM029836.1:32438124-32779470(OL)	SCAPER	LOW QUALITY PROTEIN: S phase cyclin A-associated protein in the endoplasmic reticulum [Ovis aries]
19	ENSOARG00000010433	CM029837.1:33620249-34163326(PO);CM029837.1:33616971-34306111(OL)	SUCLG2	succinate--CoA ligase [GDP-forming] subunit beta, mitochondrial [Ovis aries]
26	ENSOARG00000005542	CM029845.1:19155014-19597393(PO);CM029845.1:19116324-19309436(OL)	RPLP2	40S ribosomal protein S15-like [Ovis aries]
