# Supplementary material for: Whole genome sequencing revealed genetic diversity, population structure, and selective signature of Panou Tibetan sheep
Source: BMC Genomics. 2023 Jan 28;24:50. doi: 10.1186/s12864-023-09146-2 (PMC9883975; doi:10.1186/s12864-023-09146-2)
Supplement: Supplementary file 8 — Additional file 8: Table S6. The list of 78 genes under selection across the two breeds. [file 12864_2023_9146_MOESM8_ESM.xlsx]

## Sheet: Sheet1
Table S6. The list of 78 genes under selection across the two breeds.
Gene_ID	Symbol	Description
JEQ12_017899	AP1G2	AP-1 complex subunit gamma-like 2 [Ovis aries]
JEQ12_002187	PCDH9	PREDICTED: protocadherin-9 [Bos indicus]
JEQ12_004682	TKDP1	trophoblast Kunitz domain protein 1 [Ovis aries]
JEQ12_017900	THTPA	thiamine-triphosphatase isoform X4 [Ovis aries]
JEQ12_018763	FAXC	PREDICTED: failed axon connections homolog isoform X1 [Capra hircus]
JEQ12_000853	TCHHL1	trichohyalin-like protein 1 [Ovis aries]
JEQ12_002704	BRCA1	breast cancer type 1 susceptibility protein isoform X1 [Ovis aries]
JEQ12_002707	IFI35	interferon-induced 35 kDa protein isoform X1 [Ovis aries]
JEQ12_010007	--	-
JEQ12_001462	MELTF	melanotransferrin isoform X1 [Ovis aries]
JEQ12_002706	VAT1	synaptic vesicle membrane protein VAT-1 homolog [Ovis aries]
JEQ12_007030	Cep72	centrosomal protein of 72 kDa isoform X2 [Ovis aries]
JEQ12_008078	AMN	protein amnionless [Ovis aries]
JEQ12_017902	NGDN	neuroguidin [Ovis aries]
JEQ12_000417	ROR1	inactive tyrosine-protein kinase transmembrane receptor ROR1 [Ovis aries]
JEQ12_015979	Wdr60	WD repeat-containing protein 60 isoform X2 [Ovis aries]
JEQ12_007607	DUX4L2	double homeobox protein 4C-like, partial [Ovis aries]
JEQ12_002710	Ptges3l	alanyl-tRNA editing protein Aarsd1 isoform X6 [Bos taurus]
JEQ12_017901	ZFHX2	zinc finger homeobox protein 2 [Ovis aries]
JEQ12_000353	Lrp8	low-density lipoprotein receptor-related protein 8 isoform X3 [Ovis aries]
JEQ12_014686	Ntn4	netrin-4 isoform X3 [Ovis aries]
JEQ12_012883	ZNF248	zinc finger protein 248 [Ovis aries]
JEQ12_000418	UBE2U	ubiquitin-conjugating enzyme E2 U isoform X1 [Ovis aries]
JEQ12_018220	--	-
JEQ12_018410	GALNT16	polypeptide N-acetylgalactosaminyltransferase 16 isoform X1 [Ovis aries]
JEQ12_017858	TMEM202	transmembrane protein 202 [Ovis aries]
JEQ12_014527	C12orf66	KICSTOR complex protein C12orf66 homolog [Bos taurus]
JEQ12_020403	PMM2	phosphomannomutase 2 isoform X2 [Ovis aries]
JEQ12_015386	HDAC9	PREDICTED: histone deacetylase 9 isoform X1 [Bos indicus]
JEQ12_007027	BRD9	bromodomain-containing protein 9 isoform X1 [Ovis aries]
JEQ12_017857	HEXA	PREDICTED: beta-hexosaminidase subunit alpha [Capra hircus]
JEQ12_012880	--	-
JEQ12_014518	LEMD3	inner nuclear membrane protein Man1 [Ovis aries]
JEQ12_014517	Msrb3	methionine-R-sulfoxide reductase B3 isoform X1 [Callorhinus ursinus]
JEQ12_000352	MAGOH	protein mago nashi homolog [Octodon degus]
JEQ12_007057	DCHS2	protocadherin-23 isoform X2 [Neophocaena asiaeorientalis asiaeorientalis]
JEQ12_002708	RPL27	60S ribosomal protein L27 [Camelus dromedarius]
JEQ12_009799	PTH2R	parathyroid hormone 2 receptor [Ovis aries]
JEQ12_014528	SRGAP1	SLIT-ROBO Rho GTPase-activating protein 1 isoform X1 [Ovis aries]
JEQ12_003643	FH	fumarate hydratase, mitochondrial [Ovis aries]
JEQ12_017859	ARIH1	PREDICTED: E3 ubiquitin-protein ligase ARIH1 isoform X1 [Capra hircus]
JEQ12_017856	PARP6	Poly [ADP-ribose] polymerase 6 [Tupaia chinensis]
JEQ12_007028	TPPP	PREDICTED: tubulin polymerization-promoting protein isoform X1 [Capra hircus]
JEQ12_020406	PPHLN1	periphilin-1-like isoform X1 [Ovis aries]
JEQ12_008079	CDC42BPB	serine/threonine-protein kinase MRCK beta isoform X1 [Ovis aries]
JEQ12_015949	KMT2C	histone-lysine N-methyltransferase 2C isoform X9 [Ovis aries]
JEQ12_018408	RPL36A	LOW QUALITY PROTEIN: 60S ribosomal protein L36a [Rhinopithecus roxellana]
JEQ12_015980	VIPR2	vasoactive intestinal polypeptide receptor 2 [Ovis aries]
JEQ12_002709	RUNDC1	RUN domain-containing protein 1 isoform X2 [Ovis aries]
JEQ12_002712	AOC3	primary amine oxidase, lung isozyme [Ovis aries]
JEQ12_020405	C1GALT1C1	C1GALT1-specific chaperone 1 [Ovis aries]
JEQ12_012879	ZNF25	PREDICTED: zinc finger protein 25 isoform X1 [Capra hircus]
JEQ12_020102	PPP1R9B	PPP1R9B [Cricetulus griseus]
JEQ12_008319	MITF	microphthalmia-associated transcription factor isoform X1 [Ovis aries]
JEQ12_012881	ZNF37A	LOW QUALITY PROTEIN: zinc finger protein 33B-like [Ovis aries]
JEQ12_018243	FAM214A	protein FAM214A isoform X3 [Ovis aries]
JEQ12_007026	TRIP13	pachytene checkpoint protein 2 homolog [Ovis aries]
JEQ12_015951	RPL37A	PREDICTED: 60S ribosomal protein L37a-like [Ochotona princeps]
JEQ12_002188	Rps14	40S ribosomal protein S14 isoform X1 [Rhinatrema bivittatum]
JEQ12_008077	Traf3	PREDICTED: TNF receptor-associated factor 3 [Capra hircus]
JEQ12_002711	AARSD1	alanyl-tRNA editing protein Aarsd1 isoform X2 [Ovis aries]
JEQ12_019184	PTK2	focal adhesion kinase 1 isoform X18 [Ovis aries]
JEQ12_015950	CCT8L2	T-complex protein 1 subunit theta-like 2 [Ovis aries]
JEQ12_012882	COX7A2L	cytochrome c oxidase subunit 7A-related protein, mitochondrial [Ovis aries]
JEQ12_018221	ALDH1A2	retinal dehydrogenase 2 [Ovis aries]
JEQ12_018409	EXD2	exonuclease 3'-5' domain-containing protein 2 [Ovis aries]
JEQ12_002705	RND2	PREDICTED: rho-related GTP-binding protein RhoN isoform X1 [Capra hircus]
JEQ12_009633	LRP1B	low-density lipoprotein receptor-related protein 1B [Ovis aries]
JEQ12_006942	DROSHA	ribonuclease 3 isoform X1 [Ovis aries]
JEQ12_007029	--	-
JEQ12_007025	NKD2	protein naked cuticle homolog 2 [Ovis aries]
JEQ12_017898	Jph4	PREDICTED: junctophilin-4 [Capra hircus]
JEQ12_000852	S100A11	trichohyalin [Ovis aries]
JEQ12_012878	Ralgds	ral guanine nucleotide dissociation stimulator-like isoform X2 [Bos indicus x Bos taurus]
JEQ12_000854	MTHFD2	RecName: Full=Trichohyalin [Ovis aries]
JEQ12_017855	PKM	pyruvate kinase PKM isoform X1 [Phocoena sinus]
JEQ12_020404	MCTS1	malignant T-cell-amplified sequence 1 isoform X4 [Ovis aries]
JEQ12_008320	MITF	microphthalmia-associated transcription factor isoform A, partial [Canis lupus familiaris]
