# Supplementary material for: Whole genome sequencing revealed genetic diversity, population structure, and selective signature of Panou Tibetan sheep
Source: BMC Genomics. 2023 Jan 28;24:50. doi: 10.1186/s12864-023-09146-2 (PMC9883975; doi:10.1186/s12864-023-09146-2)
Supplement: Supplementary file 9 — Additional file 9: Table S7. GO top 20:GO enrichment analysis for candidate genes as determined by top 1% Fst and π ratio value methods (p < 0.05). [file 12864_2023_9146_MOESM9_ESM.xlsx]

## Sheet: Sheet1
Table S7. GO top 20：GO enrichment analysis for candidate genes as determined by top 1% Fst and π ratio value methods (p<0.05).
GO_ID	Class	Gene_num	Descrption	Pvalue	Qvalue
GO:0004812	Molecular Function	2	aminoacyl-tRNA ligase activity	0.00554822	0.287076
GO:0016875	Molecular Function	2	ligase activity, forming carbon-oxygen bonds	0.00554822	0.287076
GO:0016876	Molecular Function	2	ligase activity, forming aminoacyl-tRNA and related compounds	0.00554822	0.287076
GO:0043169	Molecular Function	21	cation binding	0.00790844	0.287076
GO:0008376	Molecular Function	2	acetylgalactosaminyltransferase activity	0.0081095	0.287076
GO:0060070	Biological Process	2	canonical Wnt signaling pathway	0.000837957	0.3853
GO:0050931	Biological Process	3	pigment cell differentiation	0.000910874	0.3853
GO:0005227	Molecular Function	1	calcium activated cation channel activity	0.0159087	0.402262
GO:0022839	Molecular Function	1	ion gated channel activity	0.0159087	0.402262
GO:0030119	Cellular Component	2	AP-type membrane coat adaptor complex	0.0114863	0.419001
GO:0005637	Cellular Component	1	nuclear inner membrane	0.0157851	0.419001
GO:0031229	Cellular Component	1	intrinsic component of nuclear inner membrane	0.0157851	0.419001
GO:0044453	Cellular Component	1	nuclear membrane part	0.0157851	0.419001
GO:0015935	Cellular Component	2	small ribosomal subunit	0.0266508	0.419001
GO:0031982	Cellular Component	21	vesicle	0.0269259	0.419001
GO:0031988	Cellular Component	20	membrane-bounded vesicle	0.0354013	0.419001
GO:0016529	Cellular Component	1	sarcoplasmic reticulum	0.0390053	0.419001
GO:0033017	Cellular Component	1	sarcoplasmic reticulum membrane	0.0390053	0.419001
GO:0044391	Cellular Component	4	ribosomal subunit	0.0416575	0.419001
GO:0016528	Cellular Component	1	sarcoplasm	0.0428227	0.419001
