# Supplementary material for: Whole genome sequencing revealed genetic diversity, population structure, and selective signature of Panou Tibetan sheep
Source: BMC Genomics. 2023 Jan 28;24:50. doi: 10.1186/s12864-023-09146-2 (PMC9883975; doi:10.1186/s12864-023-09146-2)
Supplement: Supplementary file 10 — Additional file 10: Table S8. KEGG top 20: KEGG enrichment analysis for candidate genes as determined by top 1% Fst and π ratio value methods (p < 0.05). [file 12864_2023_9146_MOESM10_ESM.xlsx]

## Sheet: Sheet1
Table S8. KEGG top 20: KEGG enrichment analysis for candidate genes as determined by top 1% Fst and π ratio value methods (p<0.05).
KEGG_ID	Class	Descrption	Gene_num	Pvalue	Qvalue
ko00512	Metabolism	Mucin type O-glycan biosynthesis	2	0.00618518	0.386737
ko00620	Metabolism	Pyruvate metabolism	2	0.0104654	0.386737
ko00514	Metabolism	Other types of O-glycan biosynthesis	2	0.0150955	0.386737
ko00520	Metabolism	Amino sugar and nucleotide sugar metabolism	2	0.019742	0.386737
ko01100	Metabolism	Metabolic pathways	12	0.0219967	0.386737
ko05218	Human Diseases	Melanoma	2	0.0340065	0.386737
ko04137	Cellular Processes	Mitophagy - animal	2	0.0394362	0.386737
ko04360	Organismal Systems	Axon guidance	3	0.0479111	0.386737
